# Supplementary material for: Advanced quantitative evaluation of PET systems using the ACR phantom and NiftyPET software
Source: Med Phys. 2022 Mar 31;49(5):3298–313. doi: 10.1002/mp.15596 (PMC9289925; doi:10.1002/mp.15596)
Supplement: Supplementary file 5 — Supporting Information [file MP-49-3298-s003.tex]

\documentclass[twoside]{elsarticle}

\usepackage{float}
\usepackage{pdflscape}
\usepackage{enumitem}
\usepackage{rotating}
\usepackage{enumitem}
\usepackage{wasysym}
\usepackage[section]{placeins}
%\usepackage{graphicx}

%\usepackage{lineno}
%\usepackage{hyperref}
%\modulolinenumbers[5]

\journal{Med. Phys.}
\bibliographystyle{./medphy.bst}


%--- Coloured revisions ---%
% \usepackage{xcolor}
% \definecolor{green}{RGB}{112,173,71}
% \definecolor{blu}{RGB}{0,0,255}
% \newcommand{\rev}[1]{\textcolor{blu}{#1}} % Revisions in colour
% \newcommand{\revii}[1]{\textcolor{green}{#1}} % Revisions in colour
%- Cancel the colours -%
%\newcommand{\rev}[1]{{#1}}
% \newcommand{\revn}[1]{{#1}}
%------%

\newcommand{\beginsupplement}{%
        \setcounter{table}{0}
        \renewcommand{\thetable}{S\arabic{table}}%
        \setcounter{figure}{0}
        \renewcommand{\thefigure}{S\arabic{figure}}%
        \setcounter{section}{0}
        %\renewcommand{\thepage}{S\arabic{page}}
		\renewcommand{\thesection}{S\arabic{section}}
     }

\graphicspath{{./figures/}}

\begin{document}

\begin{frontmatter}

\title{Advanced quantitative evaluation of PET systems using the ACR phantom and NiftyPET software}

%% Group authors per affiliation:
\author[cmic,kcl]{Pawel~J.~Markiewicz}
\ead{p.markiewicz@ucl.ac.uk}
\ead[url]{https://nmi.cs.ucl.ac.uk, https://niftypet.readthedocs.io}
%\ead[url]{https://nmi.cs.ucl.ac.uk}

\author[cmic,kcl]{Casper~{da~Costa-Luis}}
\author[inmh]{J.~Dickson}
\author[inmh]{A.~Barnes}
\author[kcl]{G.~Krokos}
\author[kcl]{J.~ MacKewn}
\author[edn]{T.~Clark}
\author[edn]{C.~Wimberley}
\author[edn]{G.~MacNaught}
\author[vumc]{M.~M.~Yaqub}
\author[bbrc]{J.~D.~Gispert}
\author[inm]{B.~F.~Hutton}
\author[kcl]{P.~Marsden}
\author[kcl]{A.~Hammers}
\author[kcl]{A.~J.~Reader}
\author[kcl]{S.~Ourselin}
\author[uom,uos]{K.~Herholz}
\author[uom]{J.~C.~Matthews\fnref{joint}}
\author[cmic,vumc]{F.~Barkhof\fnref{joint}}

\fntext[joint]{joint senior authorship.}

\address[cmic]{Centre for Medical Image Computing; Department of Medical Physics and Biomedical Engineering; University College London; Gower Street; WC1E 6BT; London; UK}
\address[kcl]{School of Biomedical Engineering and Imaging Sciences; King's College London; UK}
\address[inmh]{Institute of Nuclear Medicine, University College London Hospitals; London, UK}
\address[edn]{Edinburgh Imaging, The University of Edinburgh, UK.}
\address[vumc]{Department of Radiology and Nuclear Medicine, Amsterdam UMC, Vrije Universiteit, Amsterdam, Netherlands}
\address[bbrc]{Barcelona$\beta$eta Brain Research Center (BBRC), Pasqual Maragall Foundation, Barcelona, Spain}
\address[inm]{Institute of Nuclear Medicine, University College London; London, UK}
\address[uom]{Division of Neuroscience \& Experimental Psychology; University of Manchester; UK}
\address[uos]{Sheffield Institute for Translational Neuroscience, University of Sheffield, UK}


\begin{abstract}

\emph{Purpose}:
A novel phantom-imaging platform, a set of software tools, for automated and high precision imaging of the American College of Radiology (ACR) PET phantom for PET/MR and PET/CT systems is proposed.

\emph{Methods}:
The key feature of this platform is the vector graphics design which facilitates the automated measurement of the knife-edge response function and hence image resolution, using composite volume of interest (VOI) templates in a 0.5 mm resolution grid applied to all inserts of the phantom.
Furthermore, the proposed platform enables the generation of an accurate $\mu$-map for PET/MR systems with a robust alignment based on two-stage image registration using specifically designed PET templates.  The proposed platform is based on the open-source \emph{NiftyPET} software package used to generate multiple list-mode data bootstrap realisations and image reconstructions to determine the precision of the two-stage registration and any image-derived statistics.
For all the analyses, iterative image reconstruction was employed with and without modelled shift-invariant point spread function (PSF) and with varying iterations of the ordered subsets expectation maximisation (OSEM) algorithm.  The impact of the activity outside the field of view (FOV) was assessed using two acquisitions of 30 minutes each, with and without the activity outside the FOV.

\emph{Results}:
The utility of the platform has been demonstrated by providing a standard and an advanced phantom analysis including the estimation of spatial resolution using all cylindrical inserts.  In the imaging planes close to the edge of the axial FOV, we observed deterioration in the quantitative accuracy, reduced resolution (FWHM increased by $1-2$~mm), reduced contrast and background uniformity due to the activity outside the FOV.  Although it slows convergence, the PSF reconstruction had a positive impact on resolution and contrast recovery, but the degree of improvement depended on the regions.  The uncertainty analysis based on bootstrap resampling of raw PET data indicated high precision of the two-stage registration.

\emph{Conclusions}:
We demonstrated that phantom imaging using the proposed methodology with the metric of spatial resolution and multiple bootstrap realisations may be helpful in more accurate evaluation of PET systems as well as in facilitating fine tuning for optimal imaging parameters in PET/MR and PET/CT clinical research studies.
\end{abstract}

\begin{keyword}
PET, MR, registration, resolution, precision, phantom, analysis.
\end{keyword}

\end{frontmatter}


\beginsupplement

\section*{Supplementary material}

\section{Standard ACR phantom analysis}\label{sec:stdacr}


The standard phantom analysis is performed using the SUV Analysis Worksheet provided by the ACR accreditation\footnote{https://accreditationsupport.acr.org/support/solutions/articles/11000062800-phantom-testing-pet-revised-11-30-2020-}.  The SUV values are extracted using ROI masks created by collapsing the sampling rings designed for each insert (see section~\ref{sec:smpl_tmplt}).  The SUV analysis workflow consists of calculating $\textrm{SUV}_\textrm{max}$ for each hot insert (vial) to assess the contrast from the reconstructed images, followed by filtering with a Gaussian kernel ($\textrm{FWHM}=4$~mm).  The top left plot in Figure~\ref{fig:stdanls} shows the extracted SUV vales for all the inserts and all the OSEM iterations considered. In order to pass the ACR accreditation test, the largest ($25$~mm) hot inserts need to have SUV value between $1.8$ and $2.8$.  To assess scatter and attenuation corrections, $\textrm{SUV}_{\textrm{mean}}$ and $\textrm{SUV}_{\textrm{min}}$ are extracted from the background as well as the bone, air and water inserts.  The middle and left top plots in Figure~\ref{fig:stdanls} show the SUVs for background and the cold inserts.  The test is passed when the background SUV value is between $0.85$ and $1.15$.  Part of the analysis includes the ratio calculations based on the SUV values---shown in the bottom row of Figure~\ref{fig:stdanls} (see the plot titles for details).  The test requires the ratio of  $\textrm{SUV}_{\textrm{max}}$ of the largest ($25$~mm) insert to the second largest ($16$~mm) insert to be greater than $0.7$.


\section{Measurement of the knife-edge response}\label{sec:meskx}

\subsection{Sampling the hot inserts of the faceplate}

Similarly to the background sampling, all four hot inserts were individually sampled with 10 concentric VOIs (cf.~Figure~\ref{fig:smplt-tmpl}B).  The top part of Figure~\ref{fig:hot} shows the radioactivity concentration curves for the biggest ($\diameter25$mm) and smallest ($\diameter8$mm) inserts and three different setups: without (left column) and with (middle column) activity outside the FOV, as well as again without the activity outside the FOV but including the PSF in the reconstruction.  For both inserts and each setup, two OSEM reconstructions were used: with 4 (dashed gr\del{e}\ins{a}y curve) and 16 (back curve) iterations, both with 14 subsets.  The 16 iteration curves are further complemented by the uncertainty analysis supported by the 50 bootstrap reali\del{s}\ins{z}ations, shown with the boxplots for each setup and insert in Figure~\ref{fig:hot}.  The background and insert activities were measured in the well counter with the concentrations marked in each plot with black dashed curves and the concentrations of 4218 and 2023 Bq/mL for the hot inserts and background, respectively.  The acrylic walls of the two inserts were marked with the gr\del{e}\ins{a}y vertical stripe in each plot.  The bottom part of Figure~\ref{fig:hot} shows the reconstructed images with 4 and 16 OSEM iterations for the three setups: with and without the activity outside the FOV as well as the PSF-OSEM reconstruction.


\subsection*{Sampling the cold inserts of the faceplate}
The radioactivity concentration curves for the three cold inserts (water, air and bone) and the three imaging setups (with and without the activity outside the FOV and the PSF reconstruction) using 11 concentric VOIs are presented in Figure~\ref{fig:clditrs} .  The concentration curves are shown for 10 different OSEM iterations $\{2,4,\dots,20\}$ with the color ranging from gr\del{e}\ins{a}y to black, respectively.  The bottom plots in Figure~\ref{fig:clditrs} show all the curves for 16 OSEM iterations (without resampling the list-mode data) with superimposed boxplots of the uncertainty analysis using 50 bootstrap reali\del{s}\ins{z}ations.  The acrylic walls for the water and air inserts are shown by the 1.5 mm gr\del{e}\ins{a}y stripe, the radioactive background is shown by light red, the ``cold" water is represented by light blue, the air is shown as a transparent background and the bone (Teflon) is shown in \del{grey}\ins{gr\del{e}\ins{a}y}.


\section{Spatial resolution estimation}\label{sec:resoest}
The spatial resolution of the reconstructed images is estimated based on the measurements of the concentric ring VOIs as described in section~\ref{sec:resometh}.  Figure~\ref{fig:resoest} shows the measurement samples for rods (top left) and three faceplate inserts (top right) using the black point markers to which the error function $\textrm{erf}(x)$ was fit to estimate the knife-edge function $K(x)$ analytically.  Note that the cold insert values vary from around $0$ to the background activity, while the hot insert values vary from the background activity ($2023$~Bq/mL) to the hot activity ($4218$~Bq/mL as measured by the well counter).  The derivative of the estimated $K(x)$ results in a Gaussian as shown in Figure~\ref{fig:resoest} (bottom row).  Note that the derivative for the smaller ($7.9$~mm) rod is not fully sampled on both ends due to the densely packed rods. Therefore, the estimated $\textrm{FWHM}=4.73$~mm is not accurate, hence the width of the PSF can only be reasonably estimated from larger regions away from potential contamination of other inserts.


%---------------------------------------------------------------------------------

\begin{figure}
\caption{Standard ACR phantom analysis with SUV and SUV ratio results for the range of OSEM iterations ($14$ subsets).  All images were smoothed with an isotropic Gaussian of $\textrm{FWHM}=4$~mm}
\label{fig:stdanls}
\end{figure}


\begin{figure}
\caption{Image sampling of hot inserts.  \textbf{Top plots}: Average radioactivity concentrations for two hot cylindrical inserts, the largest $\diameter$25 mm (\textbf{top}) and the smallest $\diameter$8 mm (\textbf{bottom plot row}), sampled using 10 concentric rings (cf.~Figure~\ref{fig:smplt-tmpl}B).  The measurements were made for phantom scans without the activity outside the FOV (left column), with activity outside the FOV (middle column) and again without the activity outside the FOV but with point spread function (PSF) reconstruction (right column).  The curves are shown for OSEM with 4 (dashed \del{grey}\ins{gr\del{e}\ins{a}y}) and 16 (black) iterations.  The fluctuations of reconstructed radioactivity for 50 bootstrap reali\del{s}\ins{z}ations are shown with black boxplots for 16 iterations only. \textbf{Bottom images}: Transaxial image slices of 1 cm thickness based on which the above curves were found}
\label{fig:hot}
\end{figure}

\begin{figure}
\caption{\textbf{Top row}: Average concentric VOI radioactivity concentrations for the three cold inserts: water, air and bone; and for the three setups: phantom scan without and with the activity outside FOV, as well as without the activity outside FOV but with the PSF included in the reconstruction.  The concentrations curves were found using 12 concentric VOI tubes for each insert (cf.~Figure~\ref{fig:smplt-tmpl}B) and are shown for OSEM iterations ranging from $2,4,\dots,20$ using a colour spectrum from \del{grey}\ins{gr\del{e}\ins{a}y} to black, respectively. \textbf{Bottom row}: average concentration curves (\del{grey}\ins{gr\del{e}\ins{a}y}) for the same setup as above but for 16 iterations of OSEM without resampling with the boxplots based on 50 bootstrap reali\del{s}\ins{z}ations, also generated using 16 OSEM iterations.  The well counter measurement of the background has been indicated with the black dashed line on all plots.  The \del{grey}\ins{gr\del{e}\ins{a}y} stripes in water and air plots represent the acrylic border of the inserts}
\label{fig:clditrs}
\end{figure}


\begin{figure}
\caption{Sampling the knife-edge response $K(x)$ for selected rods (\textbf{left column}) and faceplate inserts (\textbf{right column}), followed by fitting the error function $\textrm{erf}(x)$ to each $K(x)$ (\textbf{top row}).  The derivative of fitted $\textrm{erf}(x)$ for each rod and insert is shown in the \textbf{bottom row} with marked $\textrm{FWHM}$ for each Gaussian.  The image reconstruction was performed with OSEM 8 iterations and 14 subsets.  Note, that due to the limited sampling of the smaller rod (left bottom plot), the  FWHM is underestimated}
\label{fig:resoest}
\end{figure}


\end{document}
